# Supplementary material for: Histamine H1 receptor deletion in cholinergic neurons induces sensorimotor gating ability deficit and social impairments in mice
Source: Nat Commun. 2021 Feb 18;12:1142. doi: 10.1038/s41467-021-21476-x (PMC7893046; doi:10.1038/s41467-021-21476-x)
Supplement: Supplementary file 3 — Supplementary Data 1 [file 41467_2021_21476_MOESM3_ESM.xlsx]

## Sheet: Supplementary Data 1 
Supplementary Data 1. Clinico-pathological information of NBB patients with schizophrenia and control subjects
	Number	Braak stage	MOD	PMD (min)	CSF pH	BW (g)	Medication taken in the last 3 months	Psychiatric symptoms	Cause of death
Schizophrenia	1	1	6	335	6.62	1180	BZD, anti-psychotic	Attachment disorder, Depression not otherwise specified, Personality disorder not otherwise specified, Conversion disorder, Psychosis, late-onset schizophrenia, disorganized type, schizoaffective disorder, tension, sadness and yelling, attempted suicide	Euthanasia
	2	0	3	590	6.82	1279	Prednisolon, Aripiprazole	Evasive, depressive, compulsive, panic, acoustic hallucinations, agora phobia, diagnosed with schizo-affective disorder of the depressive type	Suicide by medication
	3	ND	2	750	5.93	1377	ND	Schizophrenia of the paranoid type, aggressive , angry. (Probably he suffered from schizophrenia with negative symptoms), somatic delusions, paranoid delusions, tic-like neck problems	Cardiac arrest by coronary insufficiency or renal insufficiency or infection
	4	1	6	1155	7	1186	Hal,Biperidene,BZD	Withdrawn, suspicious, paranoid, delusions, unstable emotion, insecure, anxious, risk taking, aggressive, diagnosed with schizophrenia of the paranoid type	Pulmonary embolism
	5	1	12	285	6.34	1071	BZD, anti-psychotic	Psychasthenia psychosis, Paranoid psychosis, Schizophrenia, Bipolar disorder, paranoid delusion, suspicious, restlessness and fatigue	Heart failure and heart fibrillation
	6	0	11	<5340	ND	1560	BZD, prednisolon	Catatonic schizophrenia, aggressive, autistic, catatonic, paranoid hallucinations, clear delusions, irritable , impulsive, aggressive, uncontrolable, numbed affect, disturbed thought processes, anxiety, paranoid	Hepatic insufficiency with COPD (emphysema) and cardiac decompensation
	7	ND	12	<2460	ND	1577	BZD	Schizophrenia, hypochondriac and paranoid delusions, nervous, auditory hallucinations, paranoid hallucinative psychosis, paranoid and hypochondric delusions, anxious, isolated, selfneglect	(possibly accidental) overdose
	8	4	9	320	6.12	1056	BZD	Schizophrenia, retarded, bizarre moodswings, unpredictable behavior disturbances, paranoia, manic-depressive episodes,comprise paranoia, bagatellisation, and negativism	Cachexia
	9	1	12	425	6.35	1385	Mo, Dormicm,Nozinan, BZD	Paranoid, anxious, passive, odorous hallucinations, suicide attempt, inactivity, diagnosed with paranoid anxious psychosis	Larynxcarci-noma
	10	1	5	755	7.9	1400	ZUC,BZD	Paranoid, compulsive, depressed, insecure, diagnosed with catatonic schizophrenia	Aspiration pneumonia
	11	ND	9	165	ND	1515	ND	Chronical schizophreny of the paranoid type，restless，rebellious， autistic， obsessive-compulsive, bizar acts， paranoid， depressive, very active， hallucinations，delusions， irritated， hebephrenic， excited, anxious, grumpy	Cardiac failure
	12	1	2	300	6.5	1310	Mo, BZD, Hal	Paranoidal delusions, panic attacks, obsessions, diagnosed with chronic paranoidal schizophrenia	Metastatic breast cancer, Thrombo-embolism
	13	ND	6	540	ND	1100	ND	Schizophrenia, catatoninc type, hallucinations, delusions, agitated, compulsive, aggressive, restless, irritable, dysphoric, impulsive	Respiratory insuffiency after food aspiration with foci of catharal purulent bronchopneumonia
	14	1	11	620	6.45	1300	BZD, prednisolon	Chronic schizophrenia of the paranoid type, paranoid syndrome and acoustic hallucinations, severe sleeping disturbances, paranoid hallucinations, restless, severe acoustic and haptic hallucinations and referential ideas, severe handicapping hallucinations	Pneumonia (Staphylococcus Aureas) and ileus
Mean			7.93	1003	6.6	1307
SEM			1	367.4	0.17	46.67
Control	1	3	4	395	6.12	1305	BZD	none	Heart failure
	2	0	1	435	6.7	ND	Mo, Tramadol	none	Intestinal ischemia by thrombosis of the a. mesenterica superior
	3	2	8	315	6.34	1221	BZD	none	Thoracic aortic dissection
	4	1	1	357	6.36	1520	ND	none	Unknown
	5	1	5	345	6.97	1135	ND	none	Euthanasia
	6	1	6	1080	5.84	1172	BZD, anti-psychotic	Delirium, depressed mood, confused, visual hallucinations, delirious	Kidney failure/dehydration
	7	0	12	1065	ND	1296	ND	none	Acute heart failure, gastric blood loss
	8	0	9	260	ND	1310	Mo, BZD	none	Pancreatic cancer
	9	1	4	770	6.94	910	Adrenalin	none	Cardiac arrest, pneumonia,pulmonary oedema
	10	1	5	615	7.18	1311	ND	none	Pneumonia and cachexia, ovarium carcinoma metastasized
	11	0	1	550	6.89	1350	ND	none	Bleeding from the right communicating carotid artery
	12	1	4	340	7.4	1250	ND	none	Found dead
Mean			5	543.9	6.67	1258
SEM			0.98	82.49	0.16	42.11
Level of Significance			0.05	0.27	0.77	0.45
Abbreviations: BW, brain weight; BZD, benzodiazepine; CSF, cerebrospinal fluid; F, female; Hal, haloperidol; Li, lithium; M, male; Mo, morphine; MOD, month of death; NBB, Netherlands Brain Bank; ND, no data; None, no medication or no psychiatric symptoms; PMD, postmortem delay; SSRI, selective serotonin reuptake inhibitor; ZUC, zuclopenthix.
