# Supplementary material for: Histamine H1 receptor deletion in cholinergic neurons induces sensorimotor gating ability deficit and social impairments in mice
Source: Nat Commun. 2021 Feb 18;12:1142. doi: 10.1038/s41467-021-21476-x (PMC7893046; doi:10.1038/s41467-021-21476-x)
Supplement: Supplementary file 4 — Supplementary Data 2 [file 41467_2021_21476_MOESM4_ESM.xlsx]

## Sheet: Supplementary Data 2
Supplementary Data 2. Statistical Data
Figure	Analysis	N
Fig. 1b	Kruskal-Wallis test with post-hoc Dunn’s test (two-sided), F=14.720, P=0.001;	n=12 for controls, n=11 for patients with schizophrenia having positive and negative symptoms and n=3 for patients with schizophrenia having positive symptoms;
Fig. 1c	Kruskal-Wallis test with post-hoc Dunn’s test (two-sided), F=0.549, P=0.760;
Fig. 1d	one-way ANOVA with post-hoc Tukey’s test, F2, 23=4.431, P=0.024;
Fig. 1e	one-way ANOVA with post-hoc Tukey’s test, F2, 23=1.118, P=0.344;
Fig. 1f	one-way ANOVA with post-hoc Tukey’s test, F2, 23=2.610, P=0.095;
Fig. 2a	male: Hrh1fl/fl vs. ChAT-Cre: P=0.982; Hrh1fl/fl vs. ChAT-Cre;Hrh1fl/fl: P<0.0001; ChAT-Cre vs. ChAT-Cre;Hrh1fl/fl: P=0.0001; female: Hrh1fl/fl vs. ChAT-Cre;Hrh1fl/fl: P=0.011; two-way ANOVA with post hoc Tukey’s test;	Male, n=12 mice per group; female, n=8 mice per group;
Fig. 2b	Hrh1fl/fl+Vehicle vs. ChAT-Cre;Hrh1fl/fl+Vehicle: P<0.001; Hrh1fl/fl+Vehicle vs. ChAT-Cre;Hrh1fl/fl+Risperidone: P=0.613; Hrh1fl/fl +Vehicle vs. ChAT-Cre;Hrh1fl/fl+Clozapine: P=0.974; Hrh1fl/fl+Vehicle vs. ChAT-Cre;Hrh1fl/fl+Haloperidol: P=0.773; ChAT-Cre;Hrh1fl/fl+Vehicle vs. ChAT-Cre;Hrh1fl/fl+Risperidone: P<0.001; ChAT-Cre;Hrh1fl/fl+Vehicle vs. ChAT-Cre;Hrh1fl/fl+Clozapine: P<0.001; ChAT-Cre;H…	n=9 mice per group;
Fig. 2d	Time in close interaction-E vs. S1: Male: Hrh1fl/fl, t=7.605, P<0.0001; ChAT-Cre, t=8.993, P<0.0001; ChAT-Cre;Hrh1fl/fl, t=7.573, P<0.0001; female: Hrh1fl/fl, t=4.986, P=0.0002; ChAT-Cre;Hrh1fl/fl, t=4.557, P=0.0004; unpaired two-tailed t test; ***P≤0.001. Preference index: one-way ANOVA with post hoc Tukey’s test, F4,47=0.405, P=0.804;	Male, n=12 mice per group; female, n=8 mice per group;
Fig. 2e	Time in close interaction-S1 vs. S2: Male: Hrh1fl/fl, t=4.791, P<0.0001; ChAT-Cre, t=7.110, P<0.0001; ChAT-Cre;Hrh1fl/fl, t=0.549, P=0.589; female: Hrh1fl/fl, t=3, P=0.0096; ChAT-Cre;Hrh1fl/fl, t=0.166, P=0.871; unpaired two-tailed t test, **P≤0.01, ***P≤0.001, ns, nonsignificant. Preference index: one-way ANOVA with post hoc Tukey’s test, F4,47=21.380, P<0.0001;	Male, n=12 mice per group; female, n=8 mice per group;
Fig. 2f	Time in close interaction-E vs. S1: Hrh1fl/fl+Vehicle, unpaired two-tailed t test, t=4.978, P=0.0002; ChAT-Cre;Hrh1fl/fl+Vehicle, unpaired two-tailed t test, t=4.850, P=0.0003; ChAT-Cre;Hrh1fl/fl+Risperidone, unpaired two-tailed t test, t=3.923, P=0.002; ChAT-Cre;Hrh1fl/fl+Clozapine, Mann-Whitney test, U=4, P=0.002; ChAT-Cre;Hrh1fl/fl+Haloperidol, Mann-Whitney test, U=2, P=0.001; Preference index…	n=8 mice per group;
Fig. 2g	Time in close interaction-S1 vs. S2: Hrh1fl/fl+Vehicle, t=3.746, P=0.002; ChAT-Cre;Hrh1fl/fl+Vehicle, t=1.035, P=0.318; ChAT-Cre;Hrh1fl/fl +Risperidone, t=4.633, P=0.0004; ChAT-Cre;Hrh1fl/fl+Clozapine, t=4.748, P=0.0003; ChAT-Cre;Hrh1fl/fl+Haloperidol, t=0.744, P=0.469; unpaired two-tailed t test; Preference index: one-way ANOVA with post hoc Tukey’s test, F4,35=11.38, P<0.0001;	n=8 mice per group;
Fig. 2h	For percentage of the weight of cotton left unshredded: Kruskal-Wallis test with post-hoc Dunn’s test (two-sided), F=27.490, P<0.0001; For nesting score: Kruskal-Wallis test with post-hoc Dunn’s test (two-sided), F=22.820, P=0.0001;	Male, n=13 mice per group; female, n=10 mice per group;
Fig. 2i	one-way ANOVA with post hoc Tukey’s test, F4,47=19.65, P<0.0001;	Male, n=12 mice per group; female, n=8 mice per group;
Fig. 2j	Kruskal-Wallis test with post-hoc Dunn’s test (two-sided), F=29.230, P<0.0001;	Male, n=12 mice per group; female, n=8 mice per group;
Fig. 2k	one-way ANOVA with post hoc Tukey’s test, F2, 33=19.950, P<0.0001;	n=12 mice per group;
Fig. 2l	Hrh1fl/fl vs. ChAT-Cre: P=0.898; Hrh1fl/fl vs. ChAT-Cre;Hrh1fl/fl: P<0.001; ChAT-Cre vs. ChAT-Cre;Hrh1fl/fl: P<0.001; Scheirer-Ray-Hare test (two-sided);	Hrh1fl/fl, n=12 mice; ChAT-Cre and ChAT-Cre;Hrh1fl/fl, n=8 mice per group;
Fig. 3a	unpaired two-tailed t test; for BF: t=6.650, P=0.0006; for CPu: t=0.701, P=0.503; for PM: t=0.117, P=0.913; for PFC: t=3.319, P=0.029;	BF: n=4 mice per group; CPu: n=5 mice per group; PM: n=3 mice per group; PFC: n=3 mice per group;
Fig. 3b	unpaired two-tailed t test; for BF: t=2.588, P=0.027; for CPu: t=0.489, P=0.634;	BF: n=6 mice per group; CPu: n=7 mice per group;
Fig. 3c	unpaired two-tailed t test, t=2.663, P=0.037;	n=4 mice per group;
Fig. 3d	For injected currents: unpaired two-tailed t test, t=4.361, P=0.0007; for spike numbers: Hrh1fl/fl vs. ChAT-Cre;Hrh1fl/fl: P<0.001; Scheirer-Ray-Hare test;	n=8 cells from 4 mice per group;
Fig. 3e	For injected currents: unpaired two-tailed t test, t=4.865, P=0.0001; for spike numbers: Hrh1fl/fl vs. ChAT-Cre;Hrh1fl/fl: P<0.001; Scheirer-Ray-Hare test;	n=10 cells from 5 mice per group;
Fig. 3f	For sEPSC: unpaired two-tailed t test, t=0.926, P=0.373; for sIPSC: Mann-Whitney test, U=0, P=0.0006; for sEPSC/sIPSC: Mann-Whitney test, U=4, P=0.007;	n=7 cells from 4 mice per group;
Fig. 3g	For sEPSC: unpaired two-tailed t test, t=0.996, P=0.333; for sIPSC: Mann-Whitney test, U=18, P=0.020; for sEPSC/sIPSC: unpaired two-tailed t test, t=2.213, P=0.040;	n=8 cells from 4 mice in Hrh1fl/fl group, n=12 cells from 4 mice in ChAT-Cre;Hrh1fl/fl group;
Fig. 3h	For injected currents: one-way ANOVA with post hoc Tukey’s test, F3,29=13.98, P<0.0001; for spike numbers: Hrh1fl/fl+Vehicle vs. Hrh1fl/fl+Risperidone: P=0.197; Hrh1fl/fl+Vehicle vs. ChAT-Cre;Hrh1fl/fl+Vehicle: P<0.001; Hrh1fl/fl+Vehicle vs. ChAT-Cre;Hrh1fl/fl+Risperidone: P=0.443; Hrh1fl/fl+Risperidone vs. ChAT-Cre;Hrh1fl/fl+Vehicle: P<0.001; Hrh1fl/fl+Risperidone vs. ChAT-Cre;Hrh1fl/fl+Risperid…	Hrh1fl/fl+Vehicle: n=10 cells from 5 mice, Hrh1fl/fl+Risperidone: n=7 cells from 3 mice, ChAT-Cre;Hrh1fl/fl+Vehicle and ChAT-Cre;Hrh1fl/fl+Risperidone: n=8 cells from 4 mice;
Fig. 3i	one-way ANOVA with post hoc Tukey’s test, F3, 12=18.82, P<0.0001;	n=4 mice per group;
Fig. 3j	For sEPSC: one-way ANOVA with post hoc Tukey’s test, F2,18=0.089, P=0.916; for sIPSC: one-way ANOVA with post hoc Tukey’s test, F2,18=7.9, P=0.0034; for sEPSC/sIPSC: one-way ANOVA with post hoc Tukey’s test, F2,18=33.74, P<0.0001;	n=7 cells from 4 mice per group;
Fig. 4b	ChAT-Cre-AAV/GFP vs. ChAT-Cre;Hrh1fl/fl-AAV/GFP: P<0.001; ChAT-Cre-AAV/GFP vs. ChAT-Cre;Hrh1fl/fl-AAV/Hrh1: P=0.822; ChAT-Cre;Hrh1fl/fl-AAV/GFP vs. ChAT-Cre;Hrh1fl/fl-AAV/Hrh1: P<0.001; Scheirer-Ray-Hare test (two-sided);	n=9 mice per group;
Fig. 4c	For phase 2: Time in close interaction-E vs. S1: ChAT-Cre-AAV/GFP, Mann-Whitney test, U=6, P=0.0003; ChAT-Cre;Hrh1fl/fl-AAV/GFP, unpaired two-tailed t test, t=5.833, P<0.0001; ChAT-Cre;Hrh1fl/fl-AAV/Hrh1, unpaired two-tailed t test, t=4.556, P=0.0003; Preference index: one-way ANOVA with post hoc Tukey’s test, F2,25=0.128, P=0.881. For phase 3: Time in close interaction-S1 vs. S2: ChAT-Cre-AAV/GF…	ChAT-Cre-AAV/GFP, n=10 mice; ChAT-Cre;Hrh1fl/fl-AAV/GFP and ChAT-Cre;Hrh1fl/fl-AAV/Hrh1, n=9 mice per group;
Fig. 4d	d1: Kruskal-Wallis test with post-hoc Dunn’s test, F=19.37, P<0.0001; d2: Kruskal-Wallis test with post-hoc Dunn’s test, F=10.28, P=0.0059;	n=10 mice per group;
Fig. 4e	one-way ANOVA with post-hoc Tukey’s test, F2,22=14.54, P<0.0001;	ChAT-Cre-AAV/GFP, n=9 mice; ChAT-Cre;Hrh1fl/fl-AAV/GFP and ChAT-Cre;Hrh1fl/fl-AAV/Hrh1, n=8 mice per group;
Fig. 4f	one-way ANOVA with post-hoc Tukey’s test, F2,22=19.6, P<0.0001;	ChAT-Cre-AAV/GFP, n=9 mice; ChAT-Cre;Hrh1fl/fl-AAV/GFP and ChAT-Cre;Hrh1fl/fl-AAV/Hrh1, n=8 mice per group;
Fig. 4g	one-way ANOVA with post-hoc Tukey’s test, F2,22=8.04, P=0.0024;	ChAT-Cre-AAV/GFP, n=9 mice; ChAT-Cre;Hrh1fl/fl-AAV/GFP and ChAT-Cre;Hrh1fl/fl-AAV/Hrh1, n=8 mice per group;
Fig. 4h	ChAT-Cre-AAV/GFP vs. ChAT-Cre;Hrh1fl/fl-AAV/GFP: P<0.001; ChAT-Cre-AAV/GFP vs. ChAT-Cre;Hrh1fl/fl-AAV/Hrh1: P=0.786; ChAT-Cre;Hrh1fl/fl-AAV/GFP vs. ChAT-Cre;Hrh1fl/fl-AAV/Hrh1: P<0.001; Scheirer-Ray-Hare test;	n=8 mice per group;
Fig. 4i	For injected currents: Kruskal-Wallis test with post-hoc Dunn’s test, F=13.51, P<0.0001; for spike numbers: ChAT-Cre-AAV/GFP vs. ChAT-Cre;Hrh1fl/fl-AAV/GFP: P<0.001; ChAT-Cre-AAV/GFP vs. ChAT-Cre;Hrh1fl/fl-AAV/Hrh1: P=0.587; ChAT-Cre;Hrh1fl/fl-AAV/GFP vs. ChAT-Cre;Hrh1fl/fl-AAV/Hrh1: P<0.001; Scheirer-Ray-Hare test;	n=7 cells from 4 mice per group;
Fig. 4j	For sEPSC: Kruskal-Wallis test with post-hoc Dunn’s test, F=0.097, P=0.960; for sIPSC: one-way ANOVA with post-hoc Tukey’s test, F2,18=7.553, P=0.0042; for sEPSC/sIPSC: one-way ANOVA with post-hoc Tukey’s test, F2,18=44.51, P<0.0001;	n=7 cells from 4 mice per group;
Fig. 5b	for i.p. injection: ChAT-Cre+Vehicle vs.ChAT-Cre;Hrh1fl/fl+hM3D+Vehicle: P<0.0001; ChAT-Cre+Vehicle vs. ChAT-Cre;Hrh1fl/fl+hM3D+CNO, P>0.9999; ChAT-Cre+Vehicle vs. ChAT-Cre;Hrh1fl/fl+CNO, P<0.0001; ChAT-Cre;Hrh1fl/fl+hM3D+ Vehicle vs. ChAT-Cre;Hrh1fl/fl+hM3D+CNO, P<0.0001; ChAT-Cre;Hrh1fl/fl+hM3D+Vehicle vs. ChAT-Cre;Hrh1fl/fl+CNO, P>0.9999; ChAT-Cre;Hrh1fl/fl+hM3D+CNO vs. ChAT-Cre;Hrh1fl/fl+CNO,…	n=8 mice per group;
Fig. 5c	Phase 2: time in close interaction-E vs. S1: for i.p. injection: ChAT-Cre+Vehicle, unpaired two-tailed t test, t=5.975, P<0.0001; ChAT-Cre;Hrh1fl/fl+hM3D+Vehicle, unpaired two-tailed t test, t=6.975, P<0.0001; ChAT-Cre;Hrh1fl/fl+hM3D+CNO, unpaired two-tailed t test, t=3.627, P=0.0027; ChAT-Cre;Hrh1fl/fl+CNO, unpaired two-tailed t test, t=4.834, P=0.0003; for mPFC injection: ChAT-Cre;Hrh1fl/fl+hM3…	n=8 mice per group;
Fig. 5d	d1: Kruskal-Wallis test with post-hoc Dunn’s test (two-sided), F=29.52, P<0.0001; d2: Kruskal-Wallis test with post-hoc Dunn’s test (two-sided), F=26.5, P<0.0001;	i.p. injection: n=10 mice per group; mPFC injection: n=11 mice per group;
Fig. 5e	one-way ANOVA with post hoc Tukey’s test, F5,42=6.966, P<0.0001;	n=8 mice per group;
Fig. 5f	Kruskal-Wallis test with post-hoc Dunn’s test (two-sided), F=34.93, P<0.0001;	n=8 mice per group;
Fig. 5g	one-way ANOVA with post-hoc Tukey’s test, F5,42=14.63, P<0.0001;	n=8 mice per group;
Fig. 5h	one-way ANOVA with post-hoc Tukey’s test, F2,12=6.82, P=0.011;	n=5 mice per group;
Fig. 6b	unpaired two-tailed t test, t=0.419, P=0.680;	n=10 mice per group;
Fig. 6c	Vehicle vs. CNO: P<0.001; Scheirer-Ray-Hare test (two-sided);	n=10 mice per group;
Fig. 6d	Vehicle vs. CNO: P<0.001; Scheirer-Ray-Hare test (two-sided);	n=8 mice per group;
Fig. 6e	Phase 2: time in close interaction-E vs. S1: Vehicle, t=4.850, P=0.0003; CNO, t=5.346, P<0.0001; unpaired two-tailed t test; Preference index: unpaired two-tailed t test, t=0.202, P=0.843. Phase 3: Time in close interaction-S1 vs. S2: Vehicle, unpaired two-tailed t test, t=3.737, P=0.002; CNO, Mann-Whitney test, U=39, P=0.931; Preference index: unpaired two-tailed t test, t=3.736, P=0.002.	Vehicle, n=8 mice; CNO, n=9 mice;
Fig. 6f	For the weight of unshredded cotton: Mann-Whitney test (two-sided), U=13, P=0.027; for nesting score: Mann-Whitney test (two-sided), U=13.5, P=0.033;	Vehicle, n=8 mice; CNO, n=9 mice;
Fig. 6g	unpaired two-tailed t test, t=6.876, P<0.0001;	Vehicle, n=8 mice; CNO, n=9 mice;
Fig. 6h	unpaired two-tailed t test, t=5.764, P<0.0001;	Vehicle, n=8 mice; CNO, n=9 mice;
Fig. 6i	unpaired two-tailed t test, t=3.374, P=0.004;	Vehicle, n=8 mice; CNO, n=9 mice;
Fig. 6j	unpaired two-tailed t test; sEPSC: t=2.202, P=0.045; sIPSC: t=0.525, P=0.608; sEPSC/sIPSC: t=2.456, P=0.028;	n=8 cells from 4 mice per group;
Fig. 7a	For Hrh1 mRNA in the ChAT+ cells: unpaired two-tailed t test, t=2.914, P=0.0195; for Hrh1 mRNA in the ChAT- cells: unpaired two-tailed t test, t =0.111, P=0.915;	n=5 mice per group;
Fig. 7c	Kruskal-Wallis test with post-hoc Dunn’s test, F=26.03, P<0.0001;	ChAT-Cre+AAV/GFP+Vehicle, ChAT-Cre+AAV/Hrh1+Vehicle, n=8 mice per group; ChAT-Cre+AAV/GFP+MK-801, ChAT-Cre+AAV/Hrh1+MK-801, n=10 mice per group;
Fig. 7d	ChAT-Cre+AAV/GFP+Vehicle vs. ChAT-Cre+AAV/Hrh1+Vehicle, P=0.9421; ChAT-Cre+AAV/GFP+Vehicle vs.ChAT-Cre+AAV/GFP+MK-801, P<0.0001; ChAT-Cre+AAV/GFP+Vehicle vs. ChAT-Cre+AAV/Hrh1+MK-801, P=0.988; ChAT-Cre+AAV/Hrh1+Vehicle vs. ChAT-Cre+AAV/GFP+MK-801, P<0.0001; ChAT-Cre+AAV/Hrh1+Vehicle vs. ChAT-Cre+AAV/Hrh1+MK-801, P=0.995; ChAT-Cre+AAV/GFP+MK-801 vs. ChAT-Cre+AAV/Hrh1+MK-801, P<0.0001; two-way ANOV…	n=8 mice per group;
Fig. 7e	Phase 2: Time in close interaction-E vs. S1: ChAT-Cre+AAV/GFP+Vehicle, t=5.055, P=0.0001; ChAT-Cre+AAV/Hrh1+ Vehicle, t=6.215, P<0.0001; ChAT-Cre+AAV/GFP+MK-801, t=4.795, P=0.0002; ChAT-Cre+AAV/Hrh1+MK-801, t=4.196, P=0.0007; unpaired two-tailed t test; Preference index: one-way ANOVA with post hoc Tukey’s test, F3,33=0.038, P=0.990. Phase 3: Time in close interaction-S1 vs. S2: ChAT-Cre+AAV/GFP+…	ChAT-Cre+AAV/GFP+Vehicle, ChAT-Cre+AAV/GFP+MK-801, ChAT-Cre+AAV/Hrh1+MK-801, n=9 mice per group; ChAT-Cre+AAV/Hrh1+Vehicle, n=10 mice;
Fig. 7f	For the weight of unshredded cotton: Kruskal-Wallis test with post-hoc Dunn’s test (two-sided), F=14.59, P=0.002; for nesting score: Kruskal-Wallis test with post-hoc Dunn’s test (two-sided), F=14.99, P=0.002;	n=12 mice per group;
Fig. 7g	one-way ANOVA with post-hoc Tukey’s test, F3,36=16.55, P<0.0001;	n=10 mice per group;
Fig. 7h	one-way ANOVA with post-hoc Tukey’s test, F3,36=13.47, P<0.0001;	n=10 mice per group;
Fig. 7i	one-way ANOVA with post-hoc Tukey’s test, F3,34=10.95, P<0.0001;	ChAT-Cre+AAV/GFP+Vehicle, ChAT-Cre+AAV/Hrh1+Vehicle, n=9 mice per group; ChAT-Cre+AAV/GFP+MK-801, ChAT-Cre+AAV/Hrh1+MK-801, n=10 mice per group;
Fig. S1a		n=3 mice per group;
Fig. S1b		n=5 mice per group;
Fig. S2a		n=3 mice;
Fig. S2c	MS, t=0.207, P=0.846; VDB, t=0.048, P=0.964; HDB, t=0.168, P=0.875; VP, t=0.070, P=0.948; SI, t=0.170, P=0.873; MCPO, t=0.236, P=0.825； NBM, t=5.766e-7, P>0.9999; CPu, t=0.084, P=0.937; unpaired two-tailed t test;	n=3 mice per group;
Fig. S2d	MS, unpaired two-tailed t test, t=13.99, P<0.0001; VDB, unpaired two-tailed t test, t=13.41, P<0.0001; HDB, unpaired two-tailed t test, t=11.48, P=0.0003; VP, unpaired two-tailed t test, t=12.15, P=0.0003; SI, unpaired two-tailed t test, t=6.366, P=0.003; MCPO, Mann-Whitney test, U=0, P=0.1; NBM, unpaired two-tailed t test, t=18.78, P<0.0001, CPu, unpaired two-tailed t test, t=23.81, P<0.0001;	HDB, VP, SI, MCPO, NBM and CPu, n=3 mice per group; MS and VDB, n=4 mice per group;
Fig. S2e	MS, t=14.41, P=0.001; VDB, t=16.2, P<0.0001; HDB, t=11.15, P=0.0004; VP, t=15.94, P<0.0001; SI, t=7.078, P=0.0021; MCPO, t=10.55, P=0.0005; NBM, t=8.792, P=0.0009; CPu, t=11.53, P=0.0003; unpaired two-tailed t test;	n=3 mice per group;
Fig. S2f	MS, t=6.637, P=0.003; VDB, t=9.682, P=0.0006; HDB, t=6.725, P=0.003; VP, t=4.156, P=0.014; SI, t=7.097, P=0.002; MCPO, t=3.9, P=0.018; NBM, t=5.81, P=0.004; CPu, t=0.062, P=0.953; unpaired two-tailed t test;	n=3 mice per group;
Fig. S4a	Scheirer-Ray-Hare test (two-sided), P=0.052;	n=7 mice per group;
Fig. S4b	Scheirer-Ray-Hare test (two-sided), P=0.535;	n=10 mice per group;
Fig. S4c	Scheirer-Ray-Hare test (two-sided), P=0.531;	n=7 mice per group;
Fig. S4d	one-way ANOVA with post-hoc Tukey’s test, F2,33=0.743, P=0.483;	n=12 mice per group;
Fig. S4e	one-way ANOVA with post-hoc Tukey’s test, F2,27=0.370, P=0.694;	n=10 mice per group;
Fig. S4f	Digging, F2,27=0.045, P=0.956, one-way ANOVA with post-hoc Tukey’s test; Grooming, F2,27=0.035, P=0.966, one-way ANOVA with post-hoc Tukey’s test; Jumping, Kruskal-Wallis test with post-hoc Dunn’s test, F=0.301, P=0.860;	n=10 mice per group;
Fig. S5b	Scheirer-Ray-Hare test (two-sided), P=0.663;	Hrh1fl/fl, n=10 mice, ChAT-Cre, n=14 mice, ChAT-Cre;Hrh1fl/fl, n=12 mice;
Fig. S5c	Kruskal-Wallis test with post-hoc Dunn’s test (two-sided), F=2.387, P=0.303;	n=12 mice per group;
Fig. S5d	ChAT-Cre+Vehicle vs. ChAT-Cre+MK-801, P<0.001; ChAT-Cre+Vehicle vs. ChAT-Cre;Hrh1fl/fl+Vehicle, P=0.8; ChAT-Cre+Vehicle vs. ChAT-Cre;Hrh1fl/fl+MK-801, P<0.001; ChAT-Cre+MK-801 vs. ChAT-Cre;Hrh1fl/fl+Vehicle, P<0.001; ChAT-Cre+MK-801 vs. ChAT-Cre;Hrh1fl/fl+MK-801, P<0.001; ChAT-Cre;Hrh1fl/fl+Vehicle vs. ChAT-Cre;Hrh1fl/fl+MK-801, P<0.001; Scheirer-Ray-Hare test (two-sided);	(n=10 mice per group;
Fig. S5e	one-way ANOVA with post-hoc Tukey’s test, F3,36=9.327, P=0. 0001;	n=10 mice per group;
Fig. S6a	Kruskal-Wallis test with post-hoc Dunn’s test (two-sided), F=0.044, P=0.978;	n=12 mice per group;
Fig. S6b	Phase 1-L vs. R: Hrh1fl/fl, unpaired two-tailed t test, t=0.790, P=0.438; ChAT-Cre, Mann-Whitney test, U=57, P=0.410; ChAT-Cre;Hrh1fl/fl, unpaired two-tailed t test, t=0.572, P=0.573. Phase 2-E vs. S1: Hrh1fl/fl, Mann-Whitney test, U=4, P<0.0001; ChAT-Cre, unpaired two-tailed t test, t=9.415, P<0.0001; ChAT-Cre;Hrh1fl/fl, Mann-Whitney test, U=8.5, P<0.0001. Phase 3-S1 vs. S2: Hrh1fl/fl, unpaired …	n=12 mice per group;
Fig. S6c	one-way ANOVA with post-hoc Tukey’s test, F2,33=0.004, P=0.996;	n=12 mice per group;
Fig. S6d	one-way ANOVA with post-hoc Tukey’s test, F2,27=0.047, P=0.954;	n=10 mice per group;
Fig. S6e	For the latency: Scheirer-Ray-Hare test, P=0.991; for time spent in quadrant with platform: one-way ANOVA with post-hoc Tukey’s test, F2,27=0.637, P=0.537;	n=10 mice per group;
Fig. S7a	one-way ANOVA with post-hoc Tukey’s test, F2,27=0.093, P=0.912;	n=10 mice per group;
Fig. S7b	Kruskal-Wallis test with post-hoc Dunn’s test (two-sided), F=1.071, P=0.585;	n=10 mice per group;
Fig. S7c	Kruskal-Wallis test with post-hoc Dunn’s test (two-sided), F=21.99, P<0.0001;	n=12 mice per group;
Fig. S7d	For the time in the open arm Kruskal-Wallis test with post-hoc Dunn’s test, F=13.55, P=0.001; for the entries in the open arm: one-way ANOVA with post-hoc Tukey’s test, F2,33=7.018, P=0.003;	n=12 mice per group;
Fig. S8b		n=3 mice per group;
Fig. S8c	two-way ANOVA with post hoc Sidak’s test, P=0.794;	n=10 mice per group;
Fig. S8d	unpaired two-tailed t test, t=0.481, P=0.637;	n=10 mice per group;
Fig. S8e	Phase 2: time in close interaction-E vs. S1: DAT-Cre, t=5.135, P<0.0001; DAT-Cre;Hrh1fl/fl, t=4.062, P=0.0007; unpaired two-tailed t test; Preference index: unpaired two-tailed t test, t=0.335, P=0.742. Phase 3: Time in close interaction-S1 vs. S2: DAT-Cre, unpaired two-tailed t test, t=4.042, P=0.0008; DAT-Cre;Hrh1fl/fl, Mann-Whitney test, U=11, P=0.002; Preference index: unpaired two-tailed t t…	n=10 mice per group;
Fig. S8f	For the weight of unshredded cotton: unpaired two-tailed t test, t=0.122, P=0.904; for nesting score: Mann-Whitney test, U=46, P=0.926;	n=10 mice per group;
Fig. S8g	Mann-Whitney test (two-sided), U=46, P=0.796;	n=10 mice per group;
Fig. S8h	unpaired two-tailed t test, t=0.644, P=0.528;	n=10 mice per group;
Fig. S8j		n=3 mice per group;
Fig. S8k	two-way ANOVA with Sidak’s post hoc test, P=0.839;	n=10 mice per group;
Fig. S8l	Mann-Whitney test (two-sided), U=32, P=0.184;	n=10 mice per group;
Fig. S8m	Phase 2: Time in close interaction-E vs. S1: CaMKIIa-Cre, t=5.338, P<0.0001; CaMKIIa-Cre;Hrh1fl/fl, t=6.919, P<0.0001; unpaired two-tailed t test; Preference index: unpaired two-tailed t test, t=0.119, P=0.907. Phase 3: Time in close interaction-S1 vs. S2: CaMKIIa-Cre, t=3.427, P=0.003; CaMKIIa-Cre;Hrh1fl/fl, t=3.216, P=0.005; unpaired two-tailed t test; Preference index: unpaired two-tailed t te…	n=10 mice per group;
Fig. S8n	For the weight of unshredded cotton: Mann-Whitney test (two-sided), U=39, P=0.425; for nesting score: Mann-Whitney test (two-sided), U=48.5, P=0.964;	n=10 mice per group;
Fig. S8o	unpaired two-tailed t test, t=0.523, P=0.607;	n=10 mice per group;
Fig. S8p	unpaired two-tailed t test, t=0.136, P=0.893;	n=10 mice per group;
Fig. S9b	Kruskal-Wallis test with post-hoc Dunn’s test (two-sided), F=21.18, P＜0.0001;	Hrh1fl/fl, n=9 cells from 6 mice, ChAT-Cre;Hrh1fl/fl (with absent Hrh1 mRNA), n=8 cells from 6 mice, ChAT-Cre;Hrh1fl/fl (with low Hrh1 mRNA), n=7 cells from 6 mice;
Fig. S9c	Kruskal-Wallis test with post-hoc Dunn’s test, F=11.61, P=0.003;
Fig. S9d	Hrh1fl/fl vs. ChAT-Cre;Hrh1fl/fl (with absent Hrh1 mRNA): P<0.001; Hrh1fl/fl vs. ChAT-Cre;Hrh1fl/fl (with low Hrh1 mRNA): P<0.001; ChAT-Cre;Hrh1fl/fl (with absent Hrh1 mRNA) vs. ChAT-Cre;Hrh1fl/fl (with low Hrh1 mRNA): P=1.000; Scheirer-Ray-Hare test (two-sided);
Fig. S10b	ChAT-Cre-AAV/GFP vs. ChAT-Cre;Hrh1fl/fl-AAV/GFP: P<0.0001; ChAT-Cre-AAV/GFP vs. ChAT-Cre;Hrh1fl/fl-AAV/Hrh1: P=0.958; ChAT-Cre;Hrh1fl/fl-AAV/GFP vs. ChAT-Cre;Hrh1fl/fl-AAV/Hrh1: P<0.0001; two-way ANOVA with post hoc Tukey’s test;	n=8 mice per group;
Fig. S10c	Phase 2: Time in close interaction-E vs. S1: ChAT-Cre-AAV/GFP, Mann-Whitney test, U=0, P=0.0002; ChAT-Cre;Hrh1fl/fl-AAV/GFP, unpaired two-tailed t test, t=4.872, P=0.0002; ChAT-Cre;Hrh1fl/fl-AAV/Hrh1, unpaired two-tailed t test, t=4.360, P=0.0007; Preference index: one-way ANOVA with post hoc Tukey’s test, F2,21=0.075, P=0.928. Phase 3: Time in close interaction-S1 vs. S2: ChAT-Cre-AAV/GFP, t=5.5…	n=8 mice per group;
Fig. S10d	(d1: Kruskal-Wallis test with post-hoc Dunn’s test (two-sided), F=9.121, P=0.011; d2: Kruskal-Wallis test with post-hoc Dunn’s test (two-sided), F=8.837, P=0.012;	n=8 mice per group;
Fig. S10e	Kruskal-Wallis test with post-hoc Dunn’s test (two-sided), F=13.51, P=0.0012;	n=8 mice per group;
Fig. S10f	one-way ANOVA with post-hoc Tukey’s test, F2,21=19.03, P<0.0001;	n=8 mice per group;
Fig. S10g	one-way ANOVA with post-hoc Tukey’s test, F2,21=14.8, P<0.0001;	n=8 mice per group;
Fig. S11b	two-way ANOVA with post hoc Sidak’s test, P=0.726;	n=6 mice per group;
Fig. S11c	Phase 2: Time in close interaction-E vs. S1: ChAT-Cre;Hrh1fl/fl-AAV/GFP, t=2.534, P=0.030; ChAT-Cre;Hrh1fl/fl-AAV/Hrh1, t=2.455, P=0.034; unpaired two-tailed t test; Preference index: unpaired two-tailed t test, t=0.053, P=0.959. Phase 3: Time in close interaction-S1 vs. S2: ChAT-Cre;Hrh1fl/fl-AAV/GFP, unpaired two-tailed t test, t=0.599, P=0.563; ChAT-Cre;Hrh1fl/fl-AAV/Hrh1, Mann-Whitney test, U…	n=6 mice per group;
Fig. S11d	For the weight of unshredded cotton: unpaired two-tailed t test, t=0.018, P=0.986; for nesting score: unpaired two-tailed t test, t=0.587, P=0.570;	n=6 mice per group;
Fig. S11e	unpaired two-tailed t test, t=0.357, P=0.728;	n=6 mice per group;
Fig. S11f	unpaired two-tailed t test, t=0.115, P=0.911;	n=6 mice per group;
Fig. S11g	unpaired two-tailed t test, t=0.019, P=0.986;	n=6 mice per group;
Fig. S12b	two-way ANOVA post hoc with Sidak’s test; P<0.0001;	n=8 mice per group;
Fig. S12c	Phase 2; Time in close interaction-E vs. S1: ChAT-Cre;Hrh1fl/fl+hM3D+Vehicle, t=5.169, P=0.0001; ChAT-Cre;Hrh1fl/fl+hM3D+CNO, t=3.797, P=0.002; unpaired two-tailed t test; Preference index: unpaired two-tailed t test, t=0.420, P=0.681. Phase 3: Time in close interaction-S1 vs. S2: ChAT-Cre;Hrh1fl/fl+hM3D+Vehicle, unpaired two-tailed t test, t=0.405, P=0.692; ChAT-Cre;Hrh1fl/fl+hM3D+CNO, Mann-Whit…	n=8 mice per group;
Fig. S12d	d1: unpaired two-tailed t test, t=3.468, P=0.004; d2: unpaired two-tailed t test, t=2.758, P=0.015;	n=8 mice per group;
Fig. S12e	unpaired two-tailed t test, t=5.554, P<0.0001;	n=8 mice per group;
Fig. S12f	unpaired two-tailed t test, t=5.841, P<0.0001;	n=8 mice per group;
Fig. S12g	unpaired two-tailed t test, t=5.437, P<0.0001.	n=8 mice per group.
