# Supplementary material for: Histamine H1 receptor deletion in cholinergic neurons induces sensorimotor gating ability deficit and social impairments in mice
Source: Nat Commun. 2021 Feb 18;12:1142. doi: 10.1038/s41467-021-21476-x (PMC7893046; doi:10.1038/s41467-021-21476-x)
Supplement: Supplementary file 5 — Supplementary Data 3 [file 41467_2021_21476_MOESM5_ESM.xlsx]

## Sheet: Supplementary Data 3
Supplementary Data 3. The PCR primers sequences designed for the Hrh1 gene
Name	Sequence (5'-3')
Hrh1-loxptF	CCCTGCTTCCAACAACAATT
Hrh1-loxptR	TCTGGGTCCTCTTTGATTGC
Hrh1-FRT-tR	GAAGCCTAGAAGAGTCCTCAACA
