# Supplementary material for: Histamine H1 receptor deletion in cholinergic neurons induces sensorimotor gating ability deficit and social impairments in mice
Source: Nat Commun. 2021 Feb 18;12:1142. doi: 10.1038/s41467-021-21476-x (PMC7893046; doi:10.1038/s41467-021-21476-x)
Supplement: Supplementary file 7 — Source Data [file 41467_2021_21476_MOESM7_ESM.xlsx]

## Sheet: Figure 1b
Fig.1b
Hrh1 mRNA expression in ChAT+ cells (Normalized to control)
	Male							Female
Control	219.31	46.53	100.71	121.29	85.47			118.05	91.59	103.84	48.05	71.92	78.71	114.54
Schizophrenia patients(Positive&Negative symptoms)	68.9	1.62	31.3	19.83	36.29	64.62	83.1	21.01	16.64	0.97	25.45
Schizophrenia patients(Positive symptoms)								120.95	82.87	110.95

## Sheet: Figure 1c
Fig.1c
Hrh1 mRNA expression in ChAT- cells (Normalized to control)
	Male							Female
Control	281.17	150.6	104.48	131.49	62.85			36.11	26.28	88	39.26	74.09	68.51	147.15
Schizophrenia patients(Positive&Negative symptoms)	98.86	34.93	55.48	194.2	108.95	67.5	150.07	93.51	18.47	38	102.22
Schizophrenia patients(Positive symptoms)								122.73	124.6	65.69

## Sheet: Figure 1d
Fig.1d
ChAT expression (Normalized to control)
	Male							Female
Control	216.19	103.09	52.48	69.17	159.75			75.87	70.9	41.03	154.88	85.55	130.83	40.25
Schizophrenia patients(Positive&Negative symptoms)	49.59	11.96	22.62	52.56	19.89	95.22	12.39	57.88	43.84	60.76	90.69
Schizophrenia patients(Positive symptoms)								107.82	3.45	28.45

## Sheet: Figure 1e
Fig.1e
Soma size (μm)2
	Male							Female
Control	813.59	612.21	688.82	901.82	960.05			536.45	651.19	840.48	825.54	697.23	1024.38	799.73
Schizophrenia patients(Positive&Negative symptoms)	610.35	507.19	540.66	595.19	703.86	908.28	952.24	786.81	711.25	616.6	975.58
Schizophrenia patients(Positive symptoms)								696.15	575.44	664.52

## Sheet: Figure 1f
Fig.1e
ChAT+ cells / mm2
	Male							Female
Control	244.692	189.439	230.911	240.779	298.366			147.999	236.798	201.279	161.342	331.565	251.598	251.598
Schizophrenia patients(Positive&Negative symptoms)	106.559	268.372	201.279	179.967	239.201	142.099	189.466	146.815	193.385	168.719	179.598
Schizophrenia patients(Positive symptoms)								242.719	236.798	94.7328

## Sheet: Figure 2a
Fig.2a
PPI	74 dB					78 dB					82 dB
	Hrh1fl/fl-male	ChAT-Cre-male	ChAT-Cre;Hrh1fl/fl-male	Hrh1fl/fl-female	ChAT-Cre;Hrh1fl/fl-female	Hrh1fl/fl-male	ChAT-Cre-male	ChAT-Cre;Hrh1fl/fl-male	Hrh1fl/fl-female	ChAT-Cre;Hrh1fl/fl-female	Hrh1fl/fl-male	ChAT-Cre-male	ChAT-Cre;Hrh1fl/fl-male	Hrh1fl/fl-female	ChAT-Cre;Hrh1fl/fl-female
	40.0102	48.97	-2.1097	19.96	1.57	53.4324	38.09	17.5105	26.87	7.61	54.9693	46.03	24.6835	45.26	6.3
	43.014	5.02	1.24224	17.91	-8.88	37.6247	24.27	7.14286	39.04	-1.45	46.9062	25.31	-7.76398	46.36	-0.54
	9.04	36.32	-7.03625	5.7	7.47	5.21	55.43	-0.852878	36	3.73	26.58	55.25	-1.91898	25.3	14.13
	36.6	17.57	-6.95	39.72	-0.62	37.5	46.06	-14.9	55.8	7.84	51.9	47.58	-14.9	50.62	22.09
	42.7	9.03	8.58	21.09	-10.95	48.2	1.85	14	19.92	7.91	57	0.62	19.41	36.91	-1.83
	23.3	23.05	-9.38	18.25	0	24.7	26.09	-29.21	33.52	7.55	34.7	60.24	-20.68	35.57	15.63
	19.3	21.93	14.41	45.78	22.62	34.2	26.4	19.21	47.38	11.67	22.7	48.75	7.52	53.92	13
	10.9	21.4	0.89	11.36	-18.09	16.2	21.6	-3.12	29.55	3.72	46.3	31.6	5.35	32.07	14.36
	20.2	5.4	0.9			13.9	23	0.9			36.3	45.7	7.7
	38.7	21.6	-23.7			61.8	16.5	10.2			50.6	7.1	10.8
	3.7	44.5	-27.5			9.5	34.7	22.5			6.1	54.3	31.5
	11.3	5.8	-5.45			32.1	16.6	10.13			41.9	37.7	-0.26

## Sheet: Figure 2b
Fig.2b
PPI	74 dB					78 dB					82 dB
	Hrh1fl/fl+Vehicle	ChAT-Cre;Hrh1fl/fl+Vehicle	ChAT-Cre;Hrh1fl/fl+Risperidone	ChAT-Cre;Hrh1fl/fl+Clozapine	ChAT-Cre;Hrh1fl/fl+Haloperidol	Hrh1fl/fl+Vehicle	ChAT-Cre;Hrh1fl/fl+Vehicle	ChAT-Cre;Hrh1fl/fl+Risperidone	ChAT-Cre;Hrh1fl/fl+Clozapine	ChAT-Cre;Hrh1fl/fl+Haloperidol	Hrh1fl/fl+Vehicle	ChAT-Cre;Hrh1fl/fl+Vehicle	ChAT-Cre;Hrh1fl/fl+Risperidone	ChAT-Cre;Hrh1fl/fl+Clozapine	ChAT-Cre;Hrh1fl/fl+Haloperidol
	8.09	-4.23	23.76	28.8	10.6	2.48	3.05	9.82	61.57	17.19	15.18	-9.31	26.18	57.14	20.7
	6.61	-11.29	19.82	10.14	8.97	2.39	7.87	6.26	36.87	4.77	27.97	29.4	53.59	40.55	20.48
	19.72	7.6	14.23	10.55	24.71	26.55	1.59	6.91	26.21	10.7	37.67	-1.59	26.97	41.52	25.88
	24.5	2.58	7.67	8.11	33.73	26.93	8.82	21.57	22.95	27.97	36.53	19.3	36.44	29.91	48.64
	4.05	4.1	13.91	14.22	8.43	9.11	22.98	7.64	21.1	5.72	15.18	22.3	26.74	53.37	20.48
	24.25	-6.41	16.72	0.46	35.88	53	-8.97	11.99	13.99	20.35	48.98	23.08	9.94	21.27	42.26
	17.93	-9.4	23.12	16.39	-4.24	49.37	-5.13	50.96	6.68	23.44	45.08	-2.14	54.64	9.62	18.46
	32.95	-17.53	20.27	11.76	19.14	45.4	-7.17	59.84	13.84	31.8	54.6	-1	60.21	40.31	36.11
	19.32	-19.97	-2.63	51.2	40.01	26.04	-11.78	35.9	45.75	70.38	34.58	11.13	22.93	32.35	69.13

## Sheet: Figure 2d
Fig.2d
Phase 2-Time in close interaction	Hrh1fl/fl-male		ChAT-Cre-male		ChAT-Cre;Hrh1fl/fl-male		Hrh1fl/fl-female		ChAT-Cre;Hrh1fl/fl-female
	E	S1	E	S1	E	S1	E	S1	E	S1
	92.3	251.6	91.6	204.1	61.5	360.7	148.2	242.8	131.7	172.1
	108.1	171.8	118.3	171.9	138.5	297.8	78.7	329.5	100.4	174
	49.9	186.3	87.5	281.7	114.2	171.2	76.4	214	163.4	205
	56.4	339	150.6	316.3	101.4	262.1	144.6	200.2	52.3	135.3
	163.3	198.9	72.7	330.6	95.4	341.9	114.4	284.3	72.7	324.7
	140.2	329.4	97.3	221.7	106.1	295.9	94	151.4	142	260.1
	100.6	354.3	120.5	302.9	105.9	255.9	122.9	215.3	76	250.5
	73.8	242.2	64.5	246.8	119.5	309.6	51.9	163.3	43.2	220
	77	303.6	128.2	286.4	78	325.7
	109.3	201.9	58.9	286.5	44.9	217.8
	110.3	259.6	81.2	197.1	120.2	154.7
	140.3	257.1	84.1	196.5	81.5	166.8
Phase 2-Preference index	Hrh1fl/fl-male	ChAT-Cre-male	ChAT-Cre;Hrh1fl/fl-male	Hrh1fl/fl-female	ChAT-Cre;Hrh1fl/fl-female
	46.32	38.05	70.87	24.19	13.3
	22.76	18.47	36.51	61.44	26.82
	57.75	52.6	19.97	47.38	11.29
	71.47	35.49	44.21	16.13	44.24
	9.83	63.95	56.37	42.61	63.41
	40.29	39	47.21	23.39	29.37
	55.77	43.08	41.46	27.32	53.45
	53.29	58.56	44.3	51.77	67.17
	59.54	38.16	61.36
	29.76	65.89	65.82
	40.36	41.65	12.55
	29.39	40.06	34.35

## Sheet: Figure 2e
Fig.2e
Phase 3-Time in close interaction	Hrh1fl/fl-male		ChAT-Cre-male		ChAT-Cre;Hrh1fl/fl-male		Hrh1fl/fl-female		ChAT-Cre;Hrh1fl/fl-female
	S1	S2	S1	S2	S1	S2	S1	S2	S1	S2
	98.5	144.4	49.7	218.4	250.9	172.5	106.4	229.3	136.8	132.9
	87.7	133.9	108.7	198.1	148.6	189.8	163	200.3	186.4	139.9
	76.2	292.9	91.9	223	123.1	138.3	132.8	203.2	176.8	176
	95.7	189.5	96.6	343.6	136.3	121.8	121.5	235.6	143.8	126
	145	262.4	120.2	285.7	211	140.3	168.3	223.5	132.7	228.8
	169.8	228.9	95	329.8	159.3	150.6	73.7	126.9	166.6	94.6
	126.9	204.2	108.7	355.3	103.5	116	76.5	142.6	112.8	152
	152.3	214.3	93.8	252.7	197	174.9	64.5	101.1	130.6	158.4
	118	178.4	107.2	177.5	151.5	185.6
	78.9	197.8	138.8	208.4	138.5	155
	58.1	159.8	92.8	145.7	187.5	184
	166.1	329.7	77.8	208.9	162.5	149.6
Phase 3-Preference index	Hrh1fl/fl-male	ChAT-Cre-male	ChAT-Cre;Hrh1fl/fl-male	Hrh1fl/fl-female	ChAT-Cre;Hrh1fl/fl-female
	18.9	62.92	-18.52	36.61	-1.45
	20.85	29.14	12.17	10.27	14.25
	58.71	41.63	5.81	20.95	-0.23
	32.89	56.11	-5.62	31.95	-6.6
	28.82	40.77	-20.13	14.09	26.58
	14.82	55.27	-2.81	26.52	-27.57
	23.35	53.15	5.69	30.17	14.8
	16.91	45.86	-5.94	22.1	9.62
	20.38	24.69	10.12
	42.97	20.05	5.62
	46.67	22.18	-0.94
	33	45.73	-4.13

## Sheet: Figure 2f
Fig.2f
Phase 2-Time in close interaction	Hrh1fl/fl+Vehicle		ChAT-Cre;Hrh1fl/fl+Vehicle		ChAT-Cre;Hrh1fl/fl+Risperidone		ChAT-Cre;Hrh1fl/fl+Clozapine		ChAT-Cre;Hrh1fl/fl+Haloperidol
	E	S1	E	S1	E	S1	E	S1	E	S1
	79.8	137.4	134.9	172.5	99.2	234.4	80.4	286.3	189	275.6
	42.2	180.8	61.1	348.6	114	267.9	125	206.1	46.3	213.5
	95.8	213.8	134	226.3	40	246.1	129.5	161.4	90.2	263.6
	120.8	207.5	149.5	182.5	57.7	252.7	92.7	278.9	78.9	224.5
	106.8	181	171.7	232.1	122.5	346.8	85.8	291.7	88.1	254.3
	82.3	196	63.7	204.3	38	48.1	58	101.9	110.2	212
	130.9	166.3	95.9	309.7	86.5	113.3	36.2	100.1	67.5	280.9
	61	324.8	35.4	242.3	102.6	279.4	38.1	290.8	66.4	97.8
Phase 2-Preference index	Hrh1fl/fl+Vehicle	ChAT-Cre;Hrh1fl/fl+Vehicle	ChAT-Cre;Hrh1fl/fl+Risperidone	ChAT-Cre;Hrh1fl/fl+Clozapine	ChAT-Cre;Hrh1fl/fl+Haloperidol
	26.52	12.23	40.53	56.15	18.64
	62.15	70.17	40.3	24.49	64.36
	38.11	25.62	72.04	10.97	49.01
	26.41	9.94	62.82	50.11	47.99
	25.78	14.96	47.79	54.54	48.54
	40.86	52.46	13.41	27.45	31.6
	11.91	74.5	11.73	46.88	61.25
	68.38	52.71	46.28	76.83	19.12

[truncated: 114 more sheets: Figure 2g, Figure 2h, Figure 2i, Figure 2j, Figure 2k, Figure 2l, Figure 3a, Figure 3b, Figure 3c, Figure 3d, Figure 3e, Figure 3f, Figure 3g, Figure 3h, Figure 3i, Figure 3j, Figure 4a, Figure 4b, Figure 4c, Figure 4d …]
